# Supplementary material for: Rapid Assessment of Lipidomics Sample Purity and Quantity Using Fourier-Transform Infrared Spectroscopy
Source: Biomolecules. 2022 Sep 8;12(9):1265. doi: 10.3390/biom12091265 (PMC9496531; doi:10.3390/biom12091265)
Supplement: Supplementary file 1 [file biomolecules-12-01265-s001.zip]

Archive with 1 entries (1 files):
- biomolecules-1851132-supplementary.pdf
